# Supplementary material for: Exploratory Statistical Analyses of Clinical and Biochemical Factors for Differentiated Thyroid Cancer from a Romanian Cohort
Source: Cancers (Basel). 2026 Mar 23;18(6):1036. doi: 10.3390/cancers18061036 (PMC13025962; doi:10.3390/cancers18061036)
Supplement: Supplementary file 1 [file cancers-18-01036-s001.zip]

Archive with 3 entries (3 files):
- File S1-subtype_estimates.xlsx
- File S2-subtype_heatmaps.pdf
- File S3-heatmaps_unnormalized.pdf
