# Supplementary material for: Exploratory Statistical Analyses of Clinical and Biochemical Factors for Differentiated Thyroid Cancer from a Romanian Cohort
Source: Cancers (Basel). 2026 Mar 23;18(6):1036. doi: 10.3390/cancers18061036 (PMC13025962; doi:10.3390/cancers18061036)
Supplement: Supplementary file 1 [file cancers-18-01036-s001.zip › File S1-subtype_estimates.xlsx]

## Sheet: Sheet1
	Sex	Tumor Location - LST	Tumor Location - LDT	Tumor Location - Isthmus	Tumor Location - Pyramidal lobe	T1	T2	T3	T4	N[0/1]	M[0/1]	ST1	ST2	ST3	ST4	R[0/1]	PNI[0/1]	V[0/1]	LV[0/1]	Age	Tg (ng/ml)	AntiTG (UI/ml)	TSH (microUI/ml)
Papillary microcarcinoma	84.56% 80.73% - 87.74% 408	55.88% 51.03% - 60.62% 408	55.15% 50.30% - 59.90% 408	13.97% 10.94% - 17.67% 408	1.23% 0.52% - 2.84% 408	78.68% 74.44% - 82.37% 408	0.00% 0.00% - 0.93% 408	20.59% 16.95% - 24.78% 408	0.00% 0.00% - 0.93% 408	25.00% 19.91% - 30.90% 236	0.51% 0.14% - 1.84% 393	69.36% 64.73% - 73.64% 408	12.99% 10.07% - 16.60% 408	0.00% 0.00% - 0.93% 408	0.00% 0.00% - 0.93% 408	36.67% 30.82% - 42.93% 240	21.21% 15.10% - 28.95% 132	84.44% 71.22% - 92.25% 45	86.45% 82.34% - 89.71% 332	51.45 50.22 - 52.69 408	17.68 10.52 - 24.83 408	60.58 41.89 - 79.27 408	62.63 60.33 - 64.94 408
Follicular variant of PTC	72.34% 64.44% - 79.06% 141	47.52% 39.45% - 55.72% 141	46.10% 38.08% - 54.32% 141	7.09% 3.90% - 12.56% 141	0.00% 0.00% - 2.65% 141	26.95% 20.31% - 34.81% 141	35.46% 28.05% - 43.65% 141	34.04% 26.74% - 42.19% 141	1.42% 0.39% - 5.02% 141	29.31% 19.18% - 42.01% 58	6.87% 3.66% - 12.54% 131	65.25% 57.08% - 72.61% 141	12.77% 8.23% - 19.28% 141	0.71% 0.13% - 3.91% 141	2.13% 0.73% - 6.07% 141	31.48% 20.68% - 44.74% 54	19.05% 7.67% - 40.00% 21	83.33% 69.40% - 91.68% 42	60.27% 48.81% - 70.71% 73	47.40 45.06 - 49.73 141	54.07 11.60 - 96.54 141	40.64 23.07 - 58.21 141	59.88 55.19 - 64.56 141
Mixed variant of PTC/FTC	72.73% 51.85% - 86.85% 22	72.73% 51.85% - 86.85% 22	86.36% 66.67% - 95.25% 22	4.55% 0.81% - 21.80% 22	0.00% 0.00% - 14.87% 22	27.27% 13.15% - 48.15% 22	9.09% 2.53% - 27.81% 22	63.64% 42.95% - 80.27% 22	0.00% 0.00% - 14.87% 22	33.33% 13.81% - 60.94% 12	9.52% 2.65% - 28.91% 21	54.55% 34.66% - 73.08% 22	27.27% 13.15% - 48.15% 22	0.00% 0.00% - 14.87% 22	9.09% 2.53% - 27.81% 22	50.00% 25.38% - 74.62% 12	25.00% 4.56% - 69.94% 4	92.86% 68.53% - 98.73% 14	85.71% 60.06% - 95.99% 14	51.41 45.48 - 57.34 22	1448.70 -1494.96 - 4392.37 22	51.74 11.62 - 91.87 22	58.67 47.25 - 70.09 22
Classic variant of papillary thyroid carcinoma (PTC)	76.58% 70.58% - 81.67% 222	50.90% 44.37% - 57.41% 222	55.41% 48.83% - 61.80% 222	15.77% 11.56% - 21.14% 222	0.00% 0.00% - 1.70% 222	34.23% 28.31% - 40.70% 222	11.71% 8.12% - 16.61% 222	44.59% 38.20% - 51.17% 222	1.35% 0.46% - 3.90% 222	70.70% 63.16% - 77.26% 157	5.21% 2.94% - 9.09% 211	70.27% 63.95% - 75.90% 222	18.47% 13.92% - 24.09% 222	0.45% 0.08% - 2.51% 222	0.45% 0.08% - 2.51% 222	58.39% 50.02% - 66.31% 137	41.57% 31.89% - 51.95% 89	84.21% 69.58% - 92.56% 38	94.68% 90.49% - 97.09% 188	44.38 42.31 - 46.45 222	76.50 24.36 - 128.64 222	140.70 66.37 - 215.03 222	67.01 63.50 - 70.52 222
Diffuse sclerosing variant of PTC	78.20% 73.09% - 82.57% 289	54.67% 48.91% - 60.31% 289	58.82% 53.07% - 64.35% 289	19.03% 14.92% - 23.95% 289	0.69% 0.19% - 2.49% 289	12.46% 9.14% - 16.76% 289	3.81% 2.14% - 6.69% 289	80.28% 75.30% - 84.45% 289	3.11% 1.65% - 5.81% 289	78.76% 72.97% - 83.59% 226	3.23% 1.71% - 6.02% 279	66.78% 61.16% - 71.96% 289	25.26% 20.60% - 30.57% 289	1.04% 0.35% - 3.01% 289	1.73% 0.74% - 3.99% 289	92.51% 88.34% - 95.27% 227	74.63% 63.07% - 83.51% 67	98.77% 93.33% - 99.78% 81	100.00% 98.63% - 100.00% 277	45.27 43.46 - 47.09 289	108.99 41.33 - 176.64 289	181.00 84.49 - 277.51 289	66.37 62.95 - 69.79 289
Tall cell variant of PTC	80.85% 71.75% - 87.53% 94	55.32% 45.26% - 64.96% 94	57.45% 47.35% - 66.96% 94	12.77% 7.46% - 21.00% 94	1.06% 0.19% - 5.78% 94	4.26% 1.67% - 10.44% 94	7.45% 3.65% - 14.58% 94	81.91% 72.93% - 88.39% 94	5.32% 2.29% - 11.85% 94	67.61% 56.06% - 77.34% 71	1.12% 0.20% - 6.09% 89	46.81% 37.05% - 56.82% 94	42.55% 33.04% - 52.65% 94	2.13% 0.59% - 7.43% 94	1.06% 0.19% - 5.78% 94	94.52% 86.74% - 97.85% 73	96.55% 82.82% - 99.39% 29	100.00% 91.24% - 100.00% 40	100.00% 95.82% - 100.00% 88	54.43 51.73 - 57.12 94	114.62 -17.01 - 246.25 94	148.04 34.40 - 261.69 94	64.27 59.21 - 69.34 94
Encapsulated variant of PTC	88.24% 73.38% - 95.33% 34	47.06% 31.45% - 63.26% 34	44.12% 28.88% - 60.55% 34	2.94% 0.52% - 14.92% 34	0.00% 0.00% - 10.15% 34	52.94% 36.74% - 68.55% 34	32.35% 19.13% - 49.16% 34	14.71% 6.45% - 30.13% 34	0.00% 0.00% - 10.15% 34	17.65% 6.19% - 41.03% 17	0.00% 0.00% - 10.15% 34	88.24% 73.38% - 95.33% 34	5.88% 1.63% - 19.09% 34	0.00% 0.00% - 10.15% 34	0.00% 0.00% - 10.15% 34	0.00% 0.00% - 19.36% 16	0.00% 0.00% - 25.88% 11	60.00% 23.07% - 88.24% 5	72.00% 52.42% - 85.72% 25	45.79 42.13 - 49.46 34	12.86 5.42 - 20.30 34	32.00 7.48 - 56.53 34	64.11 56.19 - 72.03 34
Rare PTC/FTC variants (n < 10)	74.07% 55.32% - 86.83% 27	48.15% 30.74% - 66.01% 27	37.04% 21.53% - 55.77% 27	14.81% 5.92% - 32.48% 27	0.00% 0.00% - 12.46% 27	7.41% 2.06% - 23.37% 27	3.70% 0.66% - 18.28% 27	62.96% 44.23% - 78.47% 27	14.81% 5.92% - 32.48% 27	33.33% 15.18% - 58.29% 15	26.92% 13.70% - 46.08% 26	33.33% 18.64% - 52.18% 27	37.04% 21.53% - 55.77% 27	7.41% 2.06% - 23.37% 27	11.11% 3.85% - 28.06% 27	80.00% 58.40% - 91.93% 20	22.22% 6.32% - 54.74% 9	100.00% 82.41% - 100.00% 18	91.67% 64.61% - 98.51% 12	51.78 44.53 - 59.03 27	1761.78 -1508.47 - 5032.02 27	75.03 4.75 - 145.30 27	68.99 58.14 - 79.84 27
Oncocytic variant of PTC	80.65% 63.72% - 90.81% 31	48.39% 31.97% - 65.16% 31	48.39% 31.97% - 65.16% 31	6.45% 1.79% - 20.72% 31	0.00% 0.00% - 11.03% 31	9.68% 3.35% - 24.90% 31	3.23% 0.57% - 16.19% 31	83.87% 67.37% - 92.91% 31	3.23% 0.57% - 16.19% 31	50.00% 29.93% - 70.07% 20	0.00% 0.00% - 12.06% 28	41.94% 26.42% - 59.23% 31	38.71% 23.73% - 56.18% 31	0.00% 0.00% - 11.03% 31	3.23% 0.57% - 16.19% 31	100.00% 83.18% - 100.00% 19	85.71% 48.69% - 97.43% 7	100.00% 75.75% - 100.00% 12	100.00% 85.13% - 100.00% 22	56.42 51.86 - 60.98 31	18.97 3.40 - 34.54 31	39.08 16.04 - 62.12 31	64.92 54.52 - 75.32 31
Minimally invasive FTC	75.00% 55.10% - 88.00% 24	37.50% 21.16% - 57.29% 24	54.17% 35.07% - 72.11% 24	4.17% 0.74% - 20.24% 24	0.00% 0.00% - 13.80% 24	12.50% 4.34% - 31.00% 24	50.00% 31.43% - 68.57% 24	37.50% 21.16% - 57.29% 24	0.00% 0.00% - 13.80% 24	0.00% 0.00% - 25.88% 11	4.35% 0.77% - 20.99% 23	58.33% 38.83% - 75.53% 24	20.83% 9.24% - 40.47% 24	0.00% 0.00% - 13.80% 24	4.17% 0.74% - 20.24% 24	6.67% 1.19% - 29.82% 15	0.00% 0.00% - 79.35% 1	95.65% 79.01% - 99.23% 23	100.00% 56.55% - 100.00% 5	49.50 43.29 - 55.71 24	13.90 3.62 - 24.18 24	48.58 -20.37 - 117.52 24	61.63 53.79 - 69.47 24
Solid-trabecular variant of PTC	92.31% 66.69% - 98.63% 13	46.15% 23.21% - 70.86% 13	53.85% 29.14% - 76.79% 13	7.69% 1.37% - 33.31% 13	0.00% 0.00% - 22.81% 13	15.38% 4.33% - 42.23% 13	7.69% 1.37% - 33.31% 13	69.23% 42.37% - 87.32% 13	7.69% 1.37% - 33.31% 13	40.00% 16.82% - 68.73% 10	15.38% 4.33% - 42.23% 13	69.23% 42.37% - 87.32% 13	23.08% 8.18% - 50.26% 13	7.69% 1.37% - 33.31% 13	0.00% 0.00% - 22.81% 13	80.00% 49.02% - 94.33% 10	80.00% 37.55% - 96.38% 5	100.00% 67.56% - 100.00% 8	100.00% 75.75% - 100.00% 12	39.08 30.01 - 48.14 13	58.69 -4.86 - 122.24 13	111.23 -27.44 - 249.90 13	64.34 49.89 - 78.79 13
Follicular thyroid carcinoma (FTC)	85.71% 60.06% - 95.99% 14	21.43% 7.57% - 47.59% 14	50.00% 26.80% - 73.20% 14	7.14% 1.27% - 31.47% 14	0.00% 0.00% - 21.53% 14	21.43% 7.57% - 47.59% 14	28.57% 11.72% - 54.65% 14	35.71% 16.34% - 61.24% 14	0.00% 0.00% - 21.53% 14	12.50% 2.24% - 47.09% 8	15.38% 4.33% - 42.23% 13	50.00% 26.80% - 73.20% 14	28.57% 11.72% - 54.65% 14	0.00% 0.00% - 21.53% 14	7.14% 1.27% - 31.47% 14	75.00% 30.06% - 95.44% 4	0.00% 0.00% - 79.35% 1	81.82% 52.30% - 94.86% 11	75.00% 30.06% - 95.44% 4	56.14 46.06 - 66.23 14	2367.93 -2420.54 - 7156.40 14	76.75 -28.05 - 181.55 14	56.41 42.48 - 70.35 14
LEGEND
The first line in each cell shows the percentage or mean calculated from the available sample. The second line shows the 95% confidence interval for the corresponding percentage or mean. The third line indicates the sample size used for the calculation, which may vary due to missing data. The number of missing observations differs depending on the variable; these values are reported in Table 1 of…
